# Supplementary material for: Slc25a21 in cisplatin-induced acute kidney injury: a new target for renal tubular epithelial protection by regulating mitochondrial metabolic homeostasis
Source: Cell Death Dis. 2024 Dec 18;15(12):891. doi: 10.1038/s41419-024-07231-2 (PMC11655545; doi:10.1038/s41419-024-07231-2)
Supplement: Supplementary file 1 — Supplemental Material Table S1 [file 41419_2024_7231_MOESM1_ESM.xlsx]

## Sheet: Sheet1
			Table S1. The clinical information on patients collected in this study. Related to Figure 1.
			Age	Sex	Serum Creatinine (µmol/ml)	Blood Urea Nitrogen (mmol/ml)	Clinical Diagnosis	Reason for AKI
			12 years	F	110	10.02	Acute kidney Failure	Drug toxicity
			8 years	M	616	26.5	Acute kidney Failure	Sepsis
			6 months	F	334	20.4	Acute kidney Failure	Drug toxicity
			4 months	F	760	4.89	Acute kidney Failure	Ischemia
