# Supplementary material for: Slc25a21 in cisplatin-induced acute kidney injury: a new target for renal tubular epithelial protection by regulating mitochondrial metabolic homeostasis
Source: Cell Death Dis. 2024 Dec 18;15(12):891. doi: 10.1038/s41419-024-07231-2 (PMC11655545; doi:10.1038/s41419-024-07231-2)
Supplement: Supplementary file 2 — Supplemental Material Table S2 [file 41419_2024_7231_MOESM2_ESM.xlsx]

## Sheet: Sheet1
			Table S2. The primer sequences involved in this study. Related to Figure 1-6.
			Gene Name	Primer sequence（5’-3’）
			Slc25a21	F: GCATCCTCTCGATGTGGTGAA
				R: AACAACCCCTCTGTTCGGAAG
			b-Actin	F: GGCTGTATTCCCCTCCATCG
				R: CCAGTTGGTAACAATGCCATGT
			IL-1b	F: GAAATGCCACCTTTTGACAGTG
				R: TGGATGCTCTCATCAGGACAG
			IL-6	F: GTCACCAGCATCAGTCCCAAG
				R: CCCACCAAGAACGATAGTCAA
			IL-18	F: GTGAACCCCAGACCAGACTG
				R: CCTGGAACACGTTTCTGAAAGA
			Mcp1	F: TTAAAAACCTGGATCGGAACCAA
				R: GCATTAGCTTCAGATTTACGGGT
			TNFa	F: CCCTCACACTCAGATCATCTTCT
				R: GCTACGACGTGGGCTACAG
			Nd1	F: ACACTTATTACAACCCAAGAACACAT
				R: TCATATTATGGCTATGGGTCAGG
			Nd2	F: CCATCAACTCAATCTCACTTCTATG
				R: GAATCCTGTTAGTGGTGGAAGG
			Nd3	F: CCCCAAATAAATCTGTA
				R: CTCATGGTAGTGGAAGT
			Nd4	F: GCTTACGCCAAACAGAT
				R: TAGGCAGAATAGGAGTGAT
			Nd4L	F: GCCATCTACCTTCTTCA
				R: TAGGGCTAGTCCTACAGC
			Nd5	F: GCCAACAACATATTTCAACTTTTC
				R: ACCATCATCCAATTAGTAGAAAGGA
			Nd6	F: GGGAGATTGGTTGATGTA
				R: ATACCCGCAAACAAAGAT
			Cytb	F: GAGGTTGGTTCGGTTTTGG
				R: GTTTTGAAAGGGTGGGTGAC
			Cox1	F: CAGACCGCAACCTAAACACA
				R: TTCTGGGTGCCCAAAGAAT
			Cox2	F: GCCGACTAAATCAAGCAACA
				R: CAATGGGCATAAAGCTATGG
			Cox3	F: CGTGAAGGAACCTACCAAGG
				R: ATTCCTGTTGGAGGTCAGCA
			Atp6	F: CCATAAATCTAAGTATAGCCATTCCAC
				R: AGCTTTTTAGTTTGTGTCGGAAG
			Atp8	F: ACATTCCCACTGGCACC
				R: GGGGTAATGAATGAGGC
			Sdha	F: GGAACACTCCAAAAACAGACCT
				R: CCACCACTGGGTATTGAGTAGAA
			Cs	F: GGACAATTTTCCAACCAATCTGC
				R: TCGGTTCATTCCCTCTGCATA
			Sucla2	F: ACCCTTTCGCTGCATGAATAC
				R: CCTGTGCCTTTATCACAACATCC
			Ogdh	F: GTTTCTTCAAACGTGGGGTTCT
				R: GCATGATTCCAGGGGTCTCAAA
			Mdh2	F: TTGGGCAACCCCTTTCACTC
				R: GCCTTTCACATTTGCTCTGGTC
			Fh1	F: GAATGGCAAGCCAAAATTCCTT
				R: TCTTACGGTCTGAGCACCATAA
			Idh2	F: GGAGAAGCCGGTAGTGGAGAT
				R: GGTCTGGTCACGGTTTGGAA
			Aco2	F: ATCGAGCGGGGAAAGACATAC
				R: TGATGGTACAGCCACCTTAGG
			Dhtkd1	F: GCTGCTGCGGTTTATTGGTG
				R: CAAGGCAAGTGTCTCTGCG
			Gcdh	F: AGATCCGACCGGCCAAATC
				R: GGCAGTAGTTACGGAAGGTGT
			Echs1	F: TTGTGAACTTGCCATGATGTGT
				R: TGCTCGGGTGAGTCTCTGAG
			Hadh	F: TCAAGCATGTGACCGTCATCG
				R: TGGATTTTGCCAGGATGTCTTC
			Acaa2	F: CTGCTACGAGGTGTGTTCATC
				R: AGCTCTGCATGACATTGCCC
			mtDNA	F: ATCCTCCCAGGATTTGGAAT
				R: ACCGGTAGGAATTGCGATAA
			Rsp18	F: TGTGTTAGGGGACTGGTGGACA
				R: CATCACCCACTTACCCCCAAAA
