# Supplementary material for: Slc25a21 in cisplatin-induced acute kidney injury: a new target for renal tubular epithelial protection by regulating mitochondrial metabolic homeostasis
Source: Cell Death Dis. 2024 Dec 18;15(12):891. doi: 10.1038/s41419-024-07231-2 (PMC11655545; doi:10.1038/s41419-024-07231-2)
Supplement: Supplementary file 3 — Supplemental Material Table S3 [file 41419_2024_7231_MOESM3_ESM.xlsx]

## Sheet: Sheet1
			Table S3. The significantly different metabolites between Slc25a21 AAV9-treated and control AKI kidneys. Related to Figure 6.
			Metabolite Name	HMDB	PubChem	KEGG
			Quinolinic acid	HMDB0000232	1066	C03722
			Citric acid	HMDB0000094	311	C00158
			Kynurenic acid	HMDB0000715	3845	C01717
			Isocitric acid	HMDB0000193	1198	C00311
			Oxoadipic acid	HMDB0000225	71	C00322
			cis-Aconitic acid	HMDB0000072	643757	C00417
			4-(Glutamylamino) butanoate	HMDB0012161	23724570	C15767
			beta-D-3-Ribofuranosyluric acid	HMDB0029920	131750925	C05513
			Lonchocarpenin	-	54699185	C10491
			Isovaleric acid	HMDB0000718	10430	C08262
			Proline	HMDB0000162	145742	C00148
			Heptanoic acid	HMDB0000666	8094	C17714
			p-Hydroxyphenylacetic acid	HMDB0000020	127	C00642
			3-Amino-4-hydroxybenzoate	-	14262	C12115
			Ascorbic acid	HMDB0000044	54670067	C00072
			3-Hydroxymethylglutaric acid	HMDB0000355	1662	C03761
			Sorbitol	HMDB0000247	5780	C00794
			Methyl jasmonate	HMDB0036583	5367719	C11512
			gamma-Linolenic acid	HMDB0003073	5280933	C06426
			Genistein	HMDB0003217	5280961	C06563
			Fisetin	-	5281614	C10041
			Indican	HMDB0061755	441564	C08481
			Lithocholic acid	HMDB0000761	9903	C03990
			Ursodeoxycholic acid	HMDB0000946	31401	C07880
			Maltol	HMDB0030776	8369	C11918
			FAPy-adenine	HMDB0004816	114926	C06502
			Asymmetric dimethylarginine	HMDB0001539	123831	C03626
			gamma-Glutamylalanine	HMDB0006248	440103	C03740
			Allocystathionine	HMDB0000455	10104953	C00542
			13-L-Hydroperoxylinoleic acid	HMDB0003871	5280720	C04717
			3'-AMP	HMDB0003540	41211	C01367
			Cortisol	HMDB0000063	5754	C00735
			Propionylcarnitine	HMDB0000824	188824	C03017
			Allocholic acid	HMDB0000505	160636	C17737
			Imidazolelactic acid	HMDB0002320	459122	C05132
			3,4-Dihydroxyhydrocinnamic acid	HMDB0000423	348154	C10447
			Glycylleucine	HMDB0000759	92843	C02155
			2-Phenylethanol	HMDB0033944	6054	C05853
			Glutarate semialdehyde	HMDB0012233	439963	C03273
			Tetrahydropteridine	HMDB0001216	156	C05650
			1-Methylhistamine	HMDB0000898	3614	C05127
			5,6-Dihydro-5-fluorouracil	HMDB0060402	121997	C16630
			1,3-Dihydro-(2H)-indol-2-one	HMDB0061918	321710	C12312
			Acetylphosphate	HMDB0001494	186	C00227
			(S)-5-Amino-3-oxohexanoate	HMDB0012131	440077	C03656
			2-Hydroxyglutarate	HMDB0059655	43	C02630
			(2S,5S)-trans-Carboxymethylproline	-	96023719	C17366
			2-Keto-6-acetamidocaproate	HMDB0012150	194080	C05548
			N-Acetyldemethylphosphinothricin	METPA1803	-	C17949
			Methyldopa	HMDB0011754	38853	C07194
			N-Acetyl-L-2-amino-6-oxopimelate	METPA0610	-	C05539
			N2-Succinyl-L-ornithine	HMDB0001199	127370	C03415
			Linatine	HMDB0038516	5153860	C05939
			D-4'-Phosphopantothenate	HMDB0001016	41635	C03492
			Prostaglandin I2	HMDB0001335	5282411	C01312
			Gentamicin C1a	-	4163	C00908
			5'-S-Methyl-5'-thioinosine	-	135626254	C19787
			5-Keto-D-gluconate	HMDB0011731	157	C00558
			Uridine 2',3'-cyclic phosphate	HMDB0011640	439715	C02355
			Mannitol 1-phosphate	HMDB0001530	130418	C00644
			3'-Ketolactose	HMDB0001030	440659	C05403
			Glutaric acid	HMDB0000661	743	C00489
			3-Methylthiopropionic acid	HMDB0001527	563	C08276
			D-Xylose	HMDB0000098	135191	C00181
			Glycyl-glycine	HMDB0011733	11163	C02037
			D-Ribose	HMDB0000283	5779	C00121
			D-Mannose	HMDB0000169	185698	C00159
			Diaminopimelic acid	HMDB0001370	439283	C00666
			Quinic acid	HMDB0003072	6508	C00296
			Gluconic acid	HMDB0000625	10690	C00257
			alpha-Linolenic acid	HMDB0001388	5280934	C06427
			Luteolin	HMDB0005800	5280445	C01514
			Inosinic acid	HMDB0000175	8582	C00130
			Erucic acid	HMDB0002068	5281116	C08316
			2'-Deoxyguanosine 5'-monophosphate	HMDB0001044	65059	C00362
			Chenodeoxycholic acid	HMDB0000518	10133	C02528
			Succinic acid semialdehyde	HMDB0001259	1112	C00232
			Adipic acid	HMDB0000448	196	C06104
			Allantoin	HMDB0000462	204	C02350
			Sedoheptulose	HMDB0003219	441483	C02076
			Glucaric acid	HMDB0000663	33037	C00818
			L-Cystathionine	HMDB0000099	439258	C02291
			Diethylstilbestrol	HMDB0014400	448537	C07620
			15-Deoxy-d-12,14-PGJ2	HMDB0005079	5311211	C14717
			Labetalol	HMDB0014736	3869	C07063
			Uridine 5'-monophosphate	HMDB0000288	6030	C00105
			Yohimbine	HMDB0015464	8969	C09256
			6-Keto-prostaglandin F1a	HMDB0002886	5280888	C05961
			Guanosine monophosphate	HMDB0001397	6804	C00144
			Mitragynine	HMDB0041933	3034396	C09226
			Uridine diphosphate glucuronic acid	HMDB0000935	17473	C00167
			2',3'-Cyclic CMP	METPA0278	-	C02354
			Phosphoserine	HMDB0000272	68841	C01005
			Sinapic acid	HMDB0032616	637775	C00482
			Pyridoxamine 5'-phosphate	HMDB0001555	1053	C00647
			Biotin	HMDB0000030	171548	C00120
			Mesaconic acid	HMDB0000749	638129	C01732
			Aminosalicylic Acid	HMDB0014378	4649	C02518
			N-Acetylglutamine	HMDB0006029	182230	-
			N-Acetyl-L-methionine	HMDB0011745	448580	C02712
